# Supplementary material for: Integrative machine learning and bioinformatics analysis to identify cellular senescence-related genes and potential therapeutic targets in ulcerative colitis and colorectal cancer
Source: Front Bioinform. 2025 Jul 28;5:1599098. doi: 10.3389/fbinf.2025.1599098 (PMC12336176; doi:10.3389/fbinf.2025.1599098)
Supplement: Supplementary file 2 [file Table3.xlsx]

## Sheet: DRUG.enrich
ID	Description	pvalue	qvalue	geneID	Count
iodoquinol	iodoquinol	1.09E-05	0.000219409	TACC3/VDR	2
cefaclor	cefaclor	1.74E-05	0.000219409	TACC3/VDR	2
pyrithione	pyrithione	1.95E-05	0.000219409	TACC3/VDR	2
5-Aminosalicylic acid	5-Aminosalicylic acid	2.93E-05	0.000225718	CXCL1/VDR	2
2-Mercaptobenzothiazole	2-Mercaptobenzothiazole	3.35E-05	0.000225718	CXCL1/VDR	2
1,10-phenanthroline	1,10-phenanthroline	0.000202231	0.00113533	TACC3/VDR	2
eugenol	eugenol	0.000431222	0.00134822	CXCL1/VDR	2
Bisulfite	Bisulfite	0.000598299	0.00134822	CXCL1/VDR	2
Alitretinoin	Alitretinoin	0.000685472	0.00134822	CXCL1/VDR	2
gossypol	gossypol	0.000989621	0.00134822	CXCL1/VDR	2
1-chloro-2,4-dinitrobenzene	1-chloro-2,4-dinitrobenzene	0.00104431	0.00134822	CXCL1/VDR	2
3H-1,2-Dithiole-3-thione	3H-1,2-Dithiole-3-thione	0.00203454	0.00134822	VDR	1
5'-Guanidinonaltrindole	5'-Guanidinonaltrindole	0.00203454	0.00134822	VDR	1
bromoenol lactone	bromoenol lactone	0.00203454	0.00134822	VDR	1
calpeptin	calpeptin	0.00203454	0.00134822	VDR	1
CHEMBL119841	CHEMBL119841	0.00203454	0.00134822	VDR	1
CHEMBL416288	CHEMBL416288	0.00203454	0.00134822	VDR	1
phenylmercury(1+)	phenylmercury(1+)	0.00203454	0.00134822	VDR	1
Pyridine-2,4-dicarboxylic acid	Pyridine-2,4-dicarboxylic acid	0.00203454	0.00134822	TACC3	1
Retinol acetate	Retinol acetate	0.00203454	0.00134822	VDR	1
3,7,12-Trihydroxycholan-24-oic acid	3,7,12-Trihydroxycholan-24-oic acid	0.00223782	0.00134822	VDR	1
360-97-4	360-97-4	0.00223782	0.00134822	TACC3	1
DAZOMET	DAZOMET	0.00223782	0.00134822	VDR	1
Eldecalcitol	Eldecalcitol	0.00223782	0.00134822	VDR	1
estramustine	estramustine	0.00223782	0.00134822	VDR	1
gamma-Linolenic acid	gamma-Linolenic acid	0.00223782	0.00134822	VDR	1
Gossypetin	Gossypetin	0.00223782	0.00134822	VDR	1
Isotetrandrine	Isotetrandrine	0.00223782	0.00134822	TACC3	1
MALEIMIDE	MALEIMIDE	0.00223782	0.00134822	VDR	1
o-Phthalaldehyde	o-Phthalaldehyde	0.00223782	0.00134822	VDR	1
PHENTHOATE	PHENTHOATE	0.00223782	0.00134822	VDR	1
phosalone	phosalone	0.00223782	0.00134822	VDR	1
quinolinic acid	quinolinic acid	0.00223782	0.00134822	TACC3	1
tretinoin	tretinoin	0.00243832	0.00134822	CXCL1/TGFBI	2
2',4'-Dihydroxychalcone	2',4'-Dihydroxychalcone	0.00244107	0.00134822	VDR	1
3-NITROFLUORANTHENE	3-NITROFLUORANTHENE	0.00244107	0.00134822	CXCL1	1
5,7-Dichloroisatin	5,7-Dichloroisatin	0.00244107	0.00134822	VDR	1
Carbendazim	Carbendazim	0.00244107	0.00134822	VDR	1
Cinacalcet	Cinacalcet	0.00244107	0.00134822	VDR	1
Fentin acetate	Fentin acetate	0.00244107	0.00134822	VDR	1
Indolophenanthridine	Indolophenanthridine	0.00244107	0.00134822	VDR	1
isopentenyl pyrophosphate	isopentenyl pyrophosphate	0.00244107	0.00134822	VDR	1
Oxibendazole	Oxibendazole	0.00244107	0.00134822	VDR	1
RIFAPENTINE	RIFAPENTINE	0.00244107	0.00134822	VDR	1
Sulfobromophthalein	Sulfobromophthalein	0.00244107	0.00134822	VDR	1
Triflumizole	Triflumizole	0.00244107	0.00134822	VDR	1
2'-Hydroxychalcone	2'-Hydroxychalcone	0.00264429	0.00134822	VDR	1
5-Hydroxyindole-3-acetic acid	5-Hydroxyindole-3-acetic acid	0.00264429	0.00134822	VDR	1
Gatifloxacin	Gatifloxacin	0.00264429	0.00134822	VDR	1
IDAZOXAN	IDAZOXAN	0.00264429	0.00134822	VDR	1
Triphenyltin hydroxide	Triphenyltin hydroxide	0.00264429	0.00134822	VDR	1
U0126	U0126	0.00264429	0.00134822	VDR	1
ciclopirox	ciclopirox	0.00265856	0.00134822	CXCL1/TACC3	2
benzyl isothiocyanate	benzyl isothiocyanate	0.00284748	0.00134822	VDR	1
Candesartan cilexetil	Candesartan cilexetil	0.00284748	0.00134822	VDR	1
cefdinir	cefdinir	0.00284748	0.00134822	TACC3	1
Digitonin	Digitonin	0.00284748	0.00134822	VDR	1
Flupirtine	Flupirtine	0.00284748	0.00134822	VDR	1
HYDRALAZINE HYDROCHLORIDE	HYDRALAZINE HYDROCHLORIDE	0.00284748	0.00134822	VDR	1
pantoprazole	pantoprazole	0.00284748	0.00134822	VDR	1
Quinizarin	Quinizarin	0.00284748	0.00134822	VDR	1
RIFABUTIN	RIFABUTIN	0.00284748	0.00134822	VDR	1
boldine	boldine	0.00305064	0.00134822	CXCL1	1
Carnosic acid	Carnosic acid	0.00305064	0.00134822	VDR	1
GW0742	GW0742	0.00305064	0.00134822	VDR	1
LEVOSIMENDAN	LEVOSIMENDAN	0.00305064	0.00134822	VDR	1
Saracatinib	Saracatinib	0.00305064	0.00134822	VDR	1
Tyrphostin 25	Tyrphostin 25	0.00305064	0.00134822	VDR	1
Fluazinam	Fluazinam	0.00325377	0.00134822	VDR	1
Phosmet	Phosmet	0.00325377	0.00134822	VDR	1
temephos	temephos	0.00325377	0.00134822	VDR	1
2-(2-Pyridyl)benzimidazole	2-(2-Pyridyl)benzimidazole	0.00345686	0.00134822	TACC3	1
brimonidine	brimonidine	0.00345686	0.00134822	VDR	1
methylergonovine	methylergonovine	0.00345686	0.00134822	VDR	1
24939-16-0	24939-16-0	0.00365993	0.00134822	VDR	1
3-METHOXYCATECHOL	3-METHOXYCATECHOL	0.00365993	0.00134822	VDR	1
7-DIETHYLAMINO-4-METHYLCOUMARIN	7-DIETHYLAMINO-4-METHYLCOUMARIN	0.00365993	0.00134822	VDR	1
Anethole trithione	Anethole trithione	0.00365993	0.00134822	VDR	1
CHEMBL199925	CHEMBL199925	0.00365993	0.00134822	TACC3	1
Diphenylcyclopropenone	Diphenylcyclopropenone	0.00365993	0.00134822	VDR	1
idebenone	idebenone	0.00365993	0.00134822	VDR	1
Seocalcitol	Seocalcitol	0.00365993	0.00134822	VDR	1
vincamine	vincamine	0.00365993	0.00134822	CXCL1	1
2-arachidonoylglycerol	2-arachidonoylglycerol	0.00386296	0.00134822	VDR	1
5-Nitroso-8-quinolinol	5-Nitroso-8-quinolinol	0.00386296	0.00134822	TACC3	1
alfacalcidol	alfacalcidol	0.00386296	0.00134822	VDR	1
DIAMIDE	DIAMIDE	0.00386296	0.00134822	VDR	1
prostaglandin J2	prostaglandin J2	0.00386296	0.00134822	VDR	1
Tosyllysyl chloromethane	Tosyllysyl chloromethane	0.00386296	0.00134822	CXCL1	1
Trimethyl-beta-cyclodextrin	Trimethyl-beta-cyclodextrin	0.00386296	0.00134822	VDR	1
Congo red	Congo red	0.00406597	0.00134822	TGFBI	1
DIBUTYLTIN DICHLORIDE	DIBUTYLTIN DICHLORIDE	0.00406597	0.00134822	VDR	1
dilazep	dilazep	0.00406597	0.00134822	CXCL1	1
FENITROTHION	FENITROTHION	0.00406597	0.00134822	VDR	1
Pyridaben	Pyridaben	0.00406597	0.00134822	VDR	1
Anandamide	Anandamide	0.00426894	0.00134822	VDR	1
CHLOROTHALONIL	CHLOROTHALONIL	0.00426894	0.00134822	VDR	1
propachlor	propachlor	0.00426894	0.00134822	VDR	1
PROPICONAZOLE	PROPICONAZOLE	0.00426894	0.00134822	VDR	1
SCH-202676 hydrobromide	SCH-202676 hydrobromide	0.00426894	0.00134822	VDR	1
TDZD-8	TDZD-8	0.00426894	0.00134822	VDR	1
Agroclavine	Agroclavine	0.00447188	0.00134822	VDR	1
CAPTAN	CAPTAN	0.00447188	0.00134822	VDR	1
CLODRONATE DISODIUM	CLODRONATE DISODIUM	0.00447188	0.00134822	CXCL1	1
methysergide	methysergide	0.00447188	0.00134822	VDR	1
Muramyl Dipeptide	Muramyl Dipeptide	0.00447188	0.00134822	CXCL1	1
Tyrphostin AG 879	Tyrphostin AG 879	0.00447188	0.00134822	VDR	1
4-methylumbelliferone	4-methylumbelliferone	0.00467479	0.00134822	VDR	1
amphotericin B	amphotericin B	0.00467479	0.00134822	CXCL1	1
Azinphos-methyl	Azinphos-methyl	0.00467479	0.00134822	VDR	1
Chlorhexidine diacetate	Chlorhexidine diacetate	0.00467479	0.00134822	VDR	1
vinburnine	vinburnine	0.00467479	0.00134822	CXCL1	1
DACTINOMYCIN	DACTINOMYCIN	0.00487767	0.00134822	VDR	1
Ergocryptine-alpha	Ergocryptine-alpha	0.00487767	0.00134822	VDR	1
GNF-Pf-3464	GNF-Pf-3464	0.00487767	0.00134822	VDR	1
haloprogin	haloprogin	0.00487767	0.00134822	VDR	1
methiothepin	methiothepin	0.00487767	0.00134822	VDR	1
AG 213	AG 213	0.00508052	0.00134822	VDR	1
CARBARYL	CARBARYL	0.00508052	0.00134822	VDR	1
dyclonine	dyclonine	0.00508052	0.00134822	VDR	1
Dyclonine hydrochloride	Dyclonine hydrochloride	0.00508052	0.00134822	VDR	1
EMETINE	EMETINE	0.00508052	0.00134822	VDR	1
GNF-PF-2812	GNF-PF-2812	0.00508052	0.00134822	VDR	1
3,4-dichloroisocoumarin	3,4-dichloroisocoumarin	0.00528333	0.00134822	VDR	1
ALENDRONATE SODIUM	ALENDRONATE SODIUM	0.00528333	0.00134822	VDR	1
Alloxan	Alloxan	0.00528333	0.00134822	VDR	1
ergocalciferol	ergocalciferol	0.00528333	0.00134822	VDR	1
METHYL PARATHION	METHYL PARATHION	0.00528333	0.00134822	VDR	1
Mitoxantrone dihydrochloride	Mitoxantrone dihydrochloride	0.00528333	0.00134822	VDR	1
OXCARBAZEPINE	OXCARBAZEPINE	0.00528333	0.00134822	VDR	1
sulfinpyrazone	sulfinpyrazone	0.00528333	0.00134822	VDR	1
tolfenamic acid	tolfenamic acid	0.00528333	0.00134822	VDR	1
Acitretin	Acitretin	0.00548612	0.00136823	VDR	1
griseofulvin	griseofulvin	0.00548612	0.00136823	VDR	1
Tyrphostin 23	Tyrphostin 23	0.00548612	0.00136823	VDR	1
Aurin	Aurin	0.00568887	0.00136823	VDR	1
Chinomethionate	Chinomethionate	0.00568887	0.00136823	VDR	1
cytochalasin B	cytochalasin B	0.00568887	0.00136823	TGFBI	1
ethoxyquin	ethoxyquin	0.00568887	0.00136823	VDR	1
4-aminophenol	4-aminophenol	0.0058916	0.00136823	VDR	1
aa-861	aa-861	0.0058916	0.00136823	VDR	1
iodoacetamide	iodoacetamide	0.0058916	0.00136823	VDR	1
merbromin	merbromin	0.0058916	0.00136823	VDR	1
ZIRAM	ZIRAM	0.0058916	0.00136823	VDR	1
beta-Lapachone	beta-Lapachone	0.00609429	0.00136823	VDR	1
GNF-Pf-5134	GNF-Pf-5134	0.00609429	0.00136823	TACC3	1
Isotretinoin	Isotretinoin	0.00609429	0.00136823	VDR	1
NITAZOXANIDE	NITAZOXANIDE	0.00609429	0.00136823	VDR	1
sulfapyridine	sulfapyridine	0.00609429	0.00136823	CXCL1	1
Tyrphostin B48	Tyrphostin B48	0.00609429	0.00136823	VDR	1
Amrinone	Amrinone	0.00629695	0.00136823	VDR	1
Cryptotanshinone	Cryptotanshinone	0.00629695	0.00136823	VDR	1
Flavopiridol hydrochloride	Flavopiridol hydrochloride	0.00629695	0.00136823	VDR	1
patulin	patulin	0.00629695	0.00136823	VDR	1
chelerythrine	chelerythrine	0.00649959	0.00136823	VDR	1
Cobalt sulfate	Cobalt sulfate	0.00649959	0.00136823	CXCL1	1
Econazole nitrate	Econazole nitrate	0.00649959	0.00136823	VDR	1
Plumbagin	Plumbagin	0.00649959	0.00136823	VDR	1
ritanserin	ritanserin	0.00649959	0.00136823	VDR	1
Carfilzomib	Carfilzomib	0.00670219	0.00136823	VDR	1
Chloranil	Chloranil	0.00670219	0.00136823	VDR	1
juglone	juglone	0.00670219	0.00136823	VDR	1
Promegestone	Promegestone	0.00670219	0.00136823	VDR	1
thiotepa	thiotepa	0.00670219	0.00136823	VDR	1
TPCK	TPCK	0.00670219	0.00136823	VDR	1
chloroxine	chloroxine	0.00690475	0.00140109	VDR	1
isoliquiritigenin	isoliquiritigenin	0.00710729	0.00142502	VDR	1
pyrogallol	pyrogallol	0.00710729	0.00142502	VDR	1
chloropyramine	chloropyramine	0.00751228	0.00149731	CXCL1	1
6-Mercaptopurine	6-Mercaptopurine	0.00771472	0.00151084	VDR	1
Beryllium sulfate	Beryllium sulfate	0.00771472	0.00151084	CXCL1	1
phenylarsine oxide	phenylarsine oxide	0.00771472	0.00151084	VDR	1
oxidopamine	oxidopamine	0.00791714	0.0015239	VDR	1
Tamoxifen citrate	Tamoxifen citrate	0.00791714	0.0015239	VDR	1
triprolidine	triprolidine	0.00791714	0.0015239	CXCL1	1
Glycitein	Glycitein	0.00811952	0.00153651	VDR	1
linolenic acid	linolenic acid	0.00811952	0.00153651	VDR	1
SB 415286	SB 415286	0.00811952	0.00153651	VDR	1
4,5,6,7-tetrabromobenzotriazole	4,5,6,7-tetrabromobenzotriazole	0.00832187	0.00155731	VDR	1
SMR000103217	SMR000103217	0.00832187	0.00155731	VDR	1
chlordecone	chlordecone	0.00852419	0.00156049	VDR	1
DIALLYL DISULFIDE	DIALLYL DISULFIDE	0.00852419	0.00156049	VDR	1
edaravone	edaravone	0.00852419	0.00156049	VDR	1
PURPURIN	PURPURIN	0.00852419	0.00156049	VDR	1
prednisone	prednisone	0.00872648	0.00158035	VDR	1
Thioridazine hydrochloride	Thioridazine hydrochloride	0.00872648	0.00158035	TACC3	1
Acetovanillone	Acetovanillone	0.00892874	0.00159131	CXCL1	1
idarubicin hydrochloride	idarubicin hydrochloride	0.00892874	0.00159131	VDR	1
METHACYCLINE HYDROCHLORIDE	METHACYCLINE HYDROCHLORIDE	0.00892874	0.00159131	TACC3	1
22-Hydroxycholesterol	22-Hydroxycholesterol	0.00913097	0.00161031	CXCL1	1
nisoldipine	nisoldipine	0.00913097	0.00161031	VDR	1
TIRON	TIRON	0.00953534	0.00167287	CXCL1	1
carboplatin	carboplatin	0.00973747	0.00169072	VDR	1
zafirlukast	zafirlukast	0.00973747	0.00169072	VDR	1
bithionol	bithionol	0.00993958	0.00171696	VDR	1
apomorphine	apomorphine	0.0101416	0.00172532	VDR	1
Crystal violet	Crystal violet	0.0101416	0.00172532	VDR	1
Tyrphostin AG 538	Tyrphostin AG 538	0.0101416	0.00172532	VDR	1
5H-quinolino[8,7-c][1,2]benzothiazine 6,6-dioxide	5H-quinolino[8,7-c][1,2]benzothiazine 6,6-dioxide	0.0103437	0.00175085	TACC3	1
estriol	estriol	0.0105457	0.00175853	VDR	1
methacholine	methacholine	0.0105457	0.00175853	CXCL1	1
norepinephrine	norepinephrine	0.0105457	0.00175853	VDR	1
ETHACRYNIC ACID	ETHACRYNIC ACID	0.0107477	0.00178339	VDR	1
p-Phenylenediamine	p-Phenylenediamine	0.0109496	0.00179044	CXCL1	1
suramin	suramin	0.0109496	0.00179044	VDR	1
trifluridine	trifluridine	0.0109496	0.00179044	TACC3	1
Chalcone	Chalcone	0.0111516	0.00180592	VDR	1
Methoprene	Methoprene	0.0111516	0.00180592	VDR	1
malathion	malathion	0.0113534	0.0018211	VDR	1
pentachlorophenol	pentachlorophenol	0.0113534	0.0018211	VDR	1
105156-22-7	105156-22-7	0.0115553	0.001842	VDR	1
fluvastatin	fluvastatin	0.0117571	0.001842	CXCL1	1
mitotane	mitotane	0.0117571	0.001842	TACC3	1
pizotifen	pizotifen	0.0117571	0.001842	CXCL1	1
Salazinic acid	Salazinic acid	0.0117571	0.001842	VDR	1
Cephalochromin	Cephalochromin	0.0121607	0.00188766	TACC3	1
TTNPB	TTNPB	0.0121607	0.00188766	TGFBI	1
oxytetracycline	oxytetracycline	0.0123624	0.00191018	TACC3	1
lansoprazole	lansoprazole	0.0125641	0.00193248	VDR	1
Ethidium	Ethidium	0.0127658	0.00195457	VDR	1
amoxapine	amoxapine	0.0129674	0.00196278	VDR	1
FCCP	FCCP	0.0129674	0.00196278	VDR	1
indocyanine green	indocyanine green	0.013169	0.00196278	TACC3	1
loxapine	loxapine	0.013169	0.00196278	CXCL1	1
Paricalcitol	Paricalcitol	0.013169	0.00196278	VDR	1
SODIUM SULFATE	SODIUM SULFATE	0.013169	0.00196278	CXCL1	1
SANGUINARINE	SANGUINARINE	0.0133706	0.00198405	VDR	1
Calcium phosphate	Calcium phosphate	0.0135722	0.00199637	VDR	1
Masoprocol	Masoprocol	0.0135722	0.00199637	VDR	1
Calcifediol	Calcifediol	0.0139752	0.00204671	VDR	1
purpurogallin	purpurogallin	0.0141766	0.00205831	VDR	1
Vinblastine sulfate	Vinblastine sulfate	0.0141766	0.00205831	VDR	1
chenodeoxycholic acid	chenodeoxycholic acid	0.0143781	0.00206972	VDR	1
pioglitazone	pioglitazone	0.0143781	0.00206972	CXCL1	1
TBTO	TBTO	0.0145795	0.00208978	VDR	1
Benzo[b]fluoranthene	Benzo[b]fluoranthene	0.0147808	0.00210966	VDR	1
sulfasalazine	sulfasalazine	0.015586	0.00221519	CXCL1	1
bay 11-7082	bay 11-7082	0.0167927	0.00236674	VDR	1
beta-escin	beta-escin	0.0167927	0.00236674	CXCL1	1
albendazole	albendazole	0.0169938	0.00238509	VDR	1
Rubidomycin hydrochloride	Rubidomycin hydrochloride	0.0171948	0.00240329	VDR	1
protoporphyrin IX	protoporphyrin IX	0.0173957	0.00241136	VDR	1
rottlerin	rottlerin	0.0173957	0.00241136	VDR	1
Octa-2,4,6-trienoic acid	Octa-2,4,6-trienoic acid	0.0179984	0.00248468	TGFBI	1
Heparitin	Heparitin	0.0181993	0.00248633	CXCL1	1
thiram	thiram	0.0181993	0.00248633	VDR	1
chlorpyrifos	chlorpyrifos	0.0184001	0.00248633	VDR	1
Eicosapentaenoic acid	Eicosapentaenoic acid	0.0184001	0.00248633	VDR	1
GNF-Pf-4325	GNF-Pf-4325	0.0184001	0.00248633	CXCL1	1
7,8-Benzoflavone	7,8-Benzoflavone	0.0186009	0.00248633	VDR	1
Diallyl trisulfide	Diallyl trisulfide	0.0186009	0.00248633	VDR	1
profenamine	profenamine	0.0186009	0.00248633	CXCL1	1
cholecalciferol	cholecalciferol	0.019203	0.00254661	VDR	1
domperidone	domperidone	0.019203	0.00254661	CXCL1	1
bezafibrate	bezafibrate	0.0196043	0.00257951	VDR	1
vanoxerine	vanoxerine	0.0196043	0.00257951	CXCL1	1
NSC 95397	NSC 95397	0.0204065	0.00266425	VDR	1
rofecoxib	rofecoxib	0.0204065	0.00266425	CXCL1	1
lactose	lactose	0.0206069	0.00266972	VDR	1
omeprazole	omeprazole	0.0206069	0.00266972	VDR	1
3,3'-Diindolylmethane	3,3'-Diindolylmethane	0.0210078	0.00270088	VDR	1
Doxorubicin Hydrochloride	Doxorubicin Hydrochloride	0.0210078	0.00270088	VDR	1
Go 6976	Go 6976	0.0212082	0.00271627	VDR	1
(2E,4E,6E,8E)-3,7-DIMETHYL-9-(2,6,6-TRIMETHYL-3-OXO-1-CYCLOHEXENYL)NONA-2,4,6,8-TETRAENOIC ACID	(2E,4E,6E,8E)-3,7-DIMETHYL-9-(2,6,6-TRIMETHYL-3-OXO-1-CYCLOHEXENYL)NONA-2,4,6,8-TETRAENOIC ACID	0.0216088	0.0027467	CXCL1	1
CP-690334-01	CP-690334-01	0.0216088	0.0027467	CXCL1	1
9,10-Phenanthrenequinone	9,10-Phenanthrenequinone	0.0220094	0.00277666	VDR	1
Chlorpyrifos oxon	Chlorpyrifos oxon	0.0220094	0.00277666	VDR	1
promethazine	promethazine	0.0222096	0.00279146	CXCL1	1
losartan	losartan	0.0226099	0.00282073	VDR	1
ritonavir	ritonavir	0.0226099	0.00282073	VDR	1
benzbromarone	benzbromarone	0.0230102	0.00284956	VDR	1
miconazole	miconazole	0.0230102	0.00284956	VDR	1
AM580	AM580	0.0232102	0.0028638	VDR	1
hexachlorophene	hexachlorophene	0.0242101	0.00296545	VDR	1
Vincristine sulfate	Vincristine sulfate	0.0242101	0.00296545	TACC3	1
Calcimycin	Calcimycin	0.0250095	0.00304124	VDR	1
Sodium dodecyl sulfate	Sodium dodecyl sulfate	0.0250095	0.00304124	VDR	1
LITHOCHOLIC ACID	LITHOCHOLIC ACID	0.0252092	0.00305451	VDR	1
Gallic acid	Gallic acid	0.0256087	0.00309179	VDR	1
DEOXYNIVALENOL	DEOXYNIVALENOL	0.0262076	0.00314313	CXCL1	1
Docosahexaenoic acid	Docosahexaenoic acid	0.0264072	0.00314313	VDR	1
ketoconazole	ketoconazole	0.0264072	0.00314313	VDR	1
thimerosal	thimerosal	0.0264072	0.00314313	VDR	1
9001-31-4	9001-31-4	0.0272052	0.00322671	CXCL1	1
ebselen	ebselen	0.0274046	0.00323896	VDR	1
tacrolimus	tacrolimus	0.027604	0.00325112	VDR	1
ursodiol	ursodiol	0.0278034	0.00326319	CXCL1	1
okadaic acid	okadaic acid	0.0280027	0.00327517	VDR	1
clioquinol	clioquinol	0.0287997	0.00335673	VDR	1
TITANIUM DIOXIDE	TITANIUM DIOXIDE	0.029198	0.00339142	CXCL1	1
Zinc acetate dihydrate	Zinc acetate dihydrate	0.0299943	0.00347194	CXCL1	1
dmnq	dmnq	0.0315854	0.00361881	VDR	1
lovastatin	lovastatin	0.0315854	0.00361881	VDR	1
Vanadic sulfate	Vanadic sulfate	0.0315854	0.00361881	CXCL1	1
etacrynic acid	etacrynic acid	0.0321816	0.0036622	VDR	1
mycophenolic acid	mycophenolic acid	0.0321816	0.0036622	CXCL1	1
fenbendazole	fenbendazole	0.0323803	0.0036724	VDR	1
carisoprodol	carisoprodol	0.0325789	0.00368253	CXCL1	1
forskolin	forskolin	0.03377	0.0038044	VDR	1
arachidonic acid	arachidonic acid	0.0339684	0.003814	VDR	1
STOCK1N-35215	STOCK1N-35215	0.0341668	0.00382353	CXCL1	1
clozapine	clozapine	0.0349601	0.00389934	CXCL1	1
Estrone sulfate	Estrone sulfate	0.0351583	0.00390851	VDR	1
CALCIUM	CALCIUM	0.0357528	0.00394854	VDR	1
Velcade(Bortezomib)	Velcade(Bortezomib)	0.0357528	0.00394854	VDR	1
benserazide	benserazide	0.036149	0.00397925	VDR	1
17-Hydroxyandrostan-3-one	17-Hydroxyandrostan-3-one	0.0365451	0.00399672	CXCL1	1
withaferin A	withaferin A	0.0365451	0.00399672	CXCL1	1
1,9-Pyrazoloanthrone	1,9-Pyrazoloanthrone	0.036941	0.00402695	VDR	1
CROTONALDEHYDE	CROTONALDEHYDE	0.0371389	0.00403547	CXCL1	1
Hydrogen	Hydrogen	0.0375347	0.00406536	VDR	1
PROPIDIUM	PROPIDIUM	0.0377325	0.00407369	VDR	1
ALDOSTERONE	ALDOSTERONE	0.0381281	0.00410324	VDR	1
isoproterenol	isoproterenol	0.0383258	0.00411139	VDR	1
Angiotensin II, human	Angiotensin II, human	0.0387212	0.00411449	VDR	1
diphenylpyraline	diphenylpyraline	0.0387212	0.00411449	CXCL1	1
retinol	retinol	0.0387212	0.00411449	VDR	1
trimethoprim	trimethoprim	0.0393141	0.00416435	CXCL1	1
Acetylcholine bromide	Acetylcholine bromide	0.0397092	0.00416689	VDR	1
Cube root extract	Cube root extract	0.0397092	0.00416689	VDR	1
streptozocin	streptozocin	0.0397092	0.00416689	VDR	1
Rifampicin	Rifampicin	0.0399067	0.00417461	VDR	1
17-Hydroxy-17-methylandrost-4-en-3-one	17-Hydroxy-17-methylandrost-4-en-3-one	0.0403016	0.00420287	VDR	1
Vitamin D3	Vitamin D3	0.0408937	0.00425146	VDR	1
chrysin	chrysin	0.041091	0.00425883	VDR	1
norgestrel	norgestrel	0.0412883	0.00426615	VDR	1
deferoxamine	deferoxamine	0.0416828	0.00428065	VDR	1
Sodium dichromate	Sodium dichromate	0.0416828	0.00428065	TGFBI	1
cerivastatin	cerivastatin	0.0420772	0.00430801	VDR	1
